# Supplementary material for: From Functional Food to Therapeutic Prospect: Mechanistic Study of Gypenoside XVII in HeLa Cells
Source: Molecules. 2026 Jan 8;31(2):214. doi: 10.3390/molecules31020214 (PMC12843943; doi:10.3390/molecules31020214)
Supplement: Supplementary file 1 [file molecules-31-00214-s001.zip]

Archive with 1 entries (1 files):
- molecules-4059439-SI.pdf
